# Supplementary material for: Enhanced dietary reconstruction of Korean prehistoric populations by combining δ13C and δ15N amino acids of bone collagen
Source: PLoS One. 2024 Mar 27;19(3):e0300068. doi: 10.1371/journal.pone.0300068 (PMC10971582; doi:10.1371/journal.pone.0300068)
Supplement: S1 Data — (ZIP) [file pone.0300068.s002.zip]

Archive with 3 entries (3 files):
- 1.Data files for PCA analysis.xlsx
- 2.Data files for bulk MixSIAR.xlsx
- 3.Data files for AA MixSIAR.xlsx
