# Supplementary material for: Enhanced dietary reconstruction of Korean prehistoric populations by combining δ13C and δ15N amino acids of bone collagen
Source: PLoS One. 2024 Mar 27;19(3):e0300068. doi: 10.1371/journal.pone.0300068 (PMC10971582; doi:10.1371/journal.pone.0300068)
Supplement: S1 Data — (ZIP) [file pone.0300068.s002.zip › 1.Data files for PCA analysis.xlsx]

## Sheet: Table 1
Sample_ID	Common _Name	Group	Thr_C	Val_C	Ile_C	Leu_C	Phe_C	Val_N	Leu_N	Ile_N	Phe_N
SID-04	Imdang human	Human	-9.09699	-24.822	-21.1418	-28.6383	-26.5395	14.295	9.14815	11.7608	8.7171
SID-05	Imdang human	Human	-8.83477	-24.6387	-21.705	-29.8094	-27.9766	18.6744	12.0639	16.1739	10.1998
SID-07	Imdang human	Human	-6.06373	-23.2195	-19.5337	-27.3064	-27.9766	19.8295	16.0058	17.2431	12.5577
SID-08	Imdang human	Human	-9.55243	-24.8622	-20.3636	-27.9655	-27.3324	17.2842	12.2463	15.5431	9.9434
SID-09	Imdang human	Human	-3.23572	-25.4285	-21.722	-29.1058	-26.8172	14.3229	15.4222	18.7179	9.13317
SID-10	Imdang human	Human	-1.00223	-24.9434	-21.8948	-28.3935	-27.3577	17.1647	11.5223	11.8478	10.9098
SID-11	Imdang human	Human	-2.93192	-25.507	-21.0747	-28.1016	-27.4471	16.3295	12.6698	14.2679	8.85337
SID-12	Imdang human	Human	-4.839	-26.5022	-25.2318	-32.3793	-29.2516	18.8842	13.6994	14.0801	11.0029
SID-13	Imdang human	Human	-5.65678	-24.8951	-22.974	-27.6599	-26.6122	16.7285	11.6987	13.5339	9.11776
SID-15	Imdang human	Human	-5.57012	-25.0576	-23.9405	-29.6187	-27.56	18.0678	12.987	10.7954	8.65498
SID-16	Imdang human	Human	-5.18962	-24.3669	-23.7887	-29.1657	-27.0215	15.4472	9.38224	13.1683	9.3925
SID-17	Imdang human	Human	-2.23851	-23.7876	-22.2008	-26.7459	-24.9359	14.2213	9.27508	12.0949	10.3693
SID-19	Imdang human	Human	-5.90765	-25.2913	-23.7183	-29.619	-28.1971	18.6089	14.346	16.667	11.2971
SID-20	Imdang human	Human	-3.46384	-25.8121	-23.4005	-30.0259	-28.4489	17.9342	12.6167	15.2152	9.75866
SID-21	Imdang human	Human	-1.21919	-25.2169	-22.99	-29.2534	-27.6004	17.7238	11.983	13.59	12.6189
SID-22	Imdang human	Human	-0.683032	-24.8461	-22.5403	-29.3414	-28.4563	20.6276	12.8259	13.6825	13.445
SID-25	Imdang human	Human	-2.54995	-25.2704	-23.316	-28.9489	-26.9523	17.6561	9.89125	12.4556	10.7696
SID-26	Imdang human	Human	-1.64993	-24.8332	-22.7576	-28.7607	-26.6776	11.3819	7.36761	8.17923	7.65299
SID-27	Imdang human	Human	-2.34823	-25.5201	-23.6605	-30.2522	-27.3006	16.3827	10.1887	11.0863	9.23226
SID-28	Imdang human	Human	-3.87992	-26.7088	-24.4173	-29.5622	-27.0011	16.9904	12.5473	11.4994	8.2938
SID-29	Imdang human	Human	-3.47942	-25.9358	-25.1807	-30.0972	-27.9727	19.3441	15.0409	16.4044	9.30582
SID-30	Imdang human	Human	-3.05402	-26.7167	-25.7261	-30.9409	-28.3206	17.0468	12.3581	13.2819	8.81868
SID-31	Imdang human	Human	-1.44632	-26.5177	-25.1988	-28.6432	-26.656	16.4155	10.6583	12.1111	8.62739
SID-33	Imdang human	Human	-2.94574	-26.269	-24.8324	-28.9575	-25.9488	12.3934	11.3689	12.5985	9.39193
SID-36	Imdang human	Human	-3.89575	-25.7959	-26.7046	-28.1033	-26.386	12.8584	10.7476	12.5335	9.08094
SID-37	Imdang human	Human	-4.21367	-25.2084	-26.614	-28.287	-26.7208	13.6573	11.0808	12.2496	8.74996
SID-46	Imdang human	Human	-5.34683	-26.8736	-28.4202	-30.434	-28.1845	14.6992	11.4226	14.6434	9.41015
SID-47	Imdang human	Human	-7.44068	-27.3946	-28.5137	-30.5155	-28.7879	15.7433	11.4978	13.3634	9.92723
ERI-HW1	Mumun human	Human	-4.3	-18.8	-21.7	-12.6	-18.9	13.9734	7.11136	6.93445	5.59329
ERI-HW3	Mumun human	Human	-6.3	-20.1	-23.3	-12.7	-19.9	12.2119	8.04858	8.00304	8.03713
ERICA-KO8	Mumun human	Human	-6.7	-22.1	-24.4	-11.7	-22.9	13.912	9.97989	9.81322	7.53211
ERICA-JE9	Mumun human	Human	-5.8	-21.1	-23	-10.9	-19.6	11.3577	7.90957	7.05447	5.3189
SID-50	Sandbar Shark	marine	1.60231	-19.9905	-20.5722	-23.6362	-24.7043	29.6426	25.908	28.2267	8.60525
SID-51	Sandbar Shark	marine	1.37844	-18.9715	-19.1941	-22.862	-24.343	30.0801	27.0067	32.0472	8.04734
SID-53	Amberjack	marine	-0.689589	-18.9967	-20.4239	-22.9258	-24.0161	28.2734	24.9311	29.5752	7.54368
SID-58	pheasant	bird	-5.52066	-25.5421	-25.5148	-29.1584	-26.37	9.72667	4.93195	6.6951	8.54677
SID-60	Great Bustard	bird	-5.97249	-24.2332	-23.615	-29.652	-25.3652	8.91548	10.5361	10.69	8.57228
SID-61	Wild goose	bird	-14.4827	-28.9001	-27.8216	-33.4518	-29.307	15.6889	10.8226	9.0137	17.1156
SID-63	Swan	bird	-11.3467	-21.7008	-23.3412	-26.2807	-22.8161	13.5307	7.99154	9.06206	11.0868
SID-65	Cattle	terrestrial	-5.42936	-21.5611	-20.3302	-23.7908	-21.8808	11.7707	6.32895	4.2995	10.1894
SID-68	Wild boar	terrestrial	-8.23608	-25.6539	-22.4392	-28.8943	-26.869	9.12754	4.50312	5.68818	8.25093
SID-70	Pig	terrestrial	-9.47465	-25.6789	-25.0146	-28.2743	-26.1508	11.9483	7.65542	7.08322	9.35538
SID-71	Hare	terrestrial	-10.0899	-28.9236	-27.4079	-31.7695	-27.4459	10.6256	4.81264	6.11948	9.12349
ERICA-JE11	deer	terrestrial	-16.7	-28.8	-32	-23.5	-27.8	9.5291	7.71468	6.71055	9.0296
ERICA-JE14	Wild boar	terrestrial	-11.4938	-28.9861	-30.4964	-20.664	-28.3733	9.00736	6.23236	5.89994	6.94623
SID-101	Oat	C3plant	-12.6331	-35.7598	-28.6811	-31.2726	-28.3623	5.56289	-0.420849	1.84823	9.25597
SID-102	Sorghum	C4plant	-11.0512	-21.3316	-13.8944	-16.3448	-13.8647	4.23755	-0.223738	1.23015	3.10272
SID-103	Common millet	C4plant	-9.51434	-23.3793	-14.5552	-16.2695	-13.8851	5.40577	2.24472	3.24949	5.96724
SID-104	Fox millet	C4plant	-10.3405	-22.5806	-16.0341	-19.5081	-14.9316	6.57757	2.39616	4.80307	8.42909
SID-105	Rice	C3plant	-19.54	-36.9315	-28.0849	-29.6254	-27.685	6.34216	3.19898	4.48719	6.5832
SID-106	Soybean	C3plant	-18.4887	-36.2159	-26.8892	-28.9876	-27.9385	7.77152	2.51194	4.28481	8.34837
SID-107	Azuki bean	C3plant	-20.3683	-36.0453	-28.4877	-31.2632	-29.3835	2.29562	-1.38188	0.675584	3.27544
SID-108	Wheat	C3plant	-16.9208	-34.6512	-29.8167	-32.1057	-30.0283	11.2484	8.5066	9.07916	13.1222
SID-109	Barley	C3plant	-16.5597	-35.6279	-30.3595	-32.811	-29.4486	5.50743	5.26432	6.42842	15.0054

## Sheet: Sheet1
Sample_ID	Common _Name	Group	Ala_C	Asp_C	Glx_C	Gly_C	Hyp_C	Pro_C	Ser_C	Ala_N	Gly_N	Pro_N	Ser_N	Glu_N	Hyp_N	Thr_C	Val_C	Ile_C	Leu_C	Lys_C	Phe_C	Phe_N	Val_N	Leu_N	Ile_N
ERI-HW1	Homo Sapiens	Jecheon Hwangsok-ri	-10	-9.1	-8.9	-7.3	-10.4	-9.8	0	10.274	6.08158	13.043	1.31928	13.5278	13.1369	-4.3	-18.8	-21.7	-12.6		-18.9	5.59329	13.9734	7.11136	6.93445
ERI-HW3	Homo Sapiens	Jecheon Hwangsok-ri	-11	-10.7	-9.8	-8	-12.5	-10.9	-2.4	11.346	8.80122	14.5114	3.5425	13.2943	14.3066	-6.3	-20.1	-23.3	-12.7		-19.9	8.03713	12.2119	8.04858	8.00304
ERICA-KO8	Homo Sapiens	Chuncheon Jungdo	-13.8	-12.4	-9.9	-8.7	-12.9	-13.2	-4.7	9.04782	8.38104	14.904	2.9979	13.8153	14.7019	-6.7	-22.1	-24.4	-11.7		-22.9	7.53211	13.912	9.97989	9.81322
ERICA-JE9	Homo Sapiens	Jeongseon MaeDun	-10.5	-12.7	-8.7	-7.9	-11.9	-11.6	-4.3	8.73627	5.3385	12.5623	-2.07672	11.2605	12.3216	-5.8	-21.1	-23	-10.9		-19.6	5.3189	11.3577	7.90957	7.05447
ERICA-JE11	Cervus Nippon	Jeongseon MaeDun	-27	-20.7	-21.1	-18.2	-19.8	-20.8	-15	5.04637	3.18858	9.06849	1.9701	8.64367	9.65175	-16.7	-28.8	-32	-23.5		-27.8	9.0296	9.5291	7.71468	6.71055
ERICA-JE14	Sus Scrofa	Jeongseon MaeDun	-24.3447	-21.8283	-21.2945	-18.7715	-18.5346	-19.9141	-15.5554	4.39849	2.07983	8.99235	-2.29928	8.54931	9.10357	-11.4938	-28.9861	-30.4964	-20.664		-28.3733	6.94623	9.00736	6.23236	5.89994
