# Supplementary material for: Enhanced dietary reconstruction of Korean prehistoric populations by combining δ13C and δ15N amino acids of bone collagen
Source: PLoS One. 2024 Mar 27;19(3):e0300068. doi: 10.1371/journal.pone.0300068 (PMC10971582; doi:10.1371/journal.pone.0300068)
Supplement: S1 Data — (ZIP) [file pone.0300068.s002.zip › 2.Data files for bulk MixSIAR.xlsx]

## Sheet: Humans
sample	Type	d13C	d15N
HW1	NA	-9.9	6.9
HW3	NA	-12	7.6
KO8	NA	-12	7.4
JE9	NA	-11.1	6.3
SID-04	Subordinate	-17.99	7.79
SID-05	Master	-18.3	13.2
SID-07	Master	-18	13.2
SID-08	Subordinate	-17.6	10
SID-09	Subordinate	-19.5	9.6
SID-10	Subordinate	-17.5	10.1
SID-11	Subordinate	-18.5	9.9
SID-12	Master	-20.2	12
SID-13	Subordinate	-18	9.2
SID-14	Subordinate	-19.4	9.2
SID-15	Master	-19	9.8
SID-16	Subordinate	-18.4	8
SID-17	Subordinate	-16.8	7.6
SID-19	Master	-18.8	12.3
SID-20	Master	-19.6	12
SID-21	NA	-18.9	10.7
SID-22	Master	-19.8	12.4
SID-25	Subordinate	-17.7	10.1
SID-26	Subordinate	-17.3	8.1
SID-27	Subordinate	-18	9.6
SID-28	Subordinate	-17.4	10.1
SID-29	Master	-18.6	12.6
SID-30	Subordinate	-18.7	11.8
SID-31	Subordinate	-17.8	10.8
SID-33	Subordinate	-17	9
SID-36	Master	-18.1	9.8
SID-37	Subordinate	-17.8	9.9
SID-46	NA	-19.7	11
SID-47	NA	-19.9	10.4

## Sheet: Sources
Source	Meand13C	SDd13C	Meand15N	SDd15N	n
C4_plants	-11.8	0.4	3	0.2	3
Gamebirds	-18.1	3.2	7	2	4
Terrestrial_herbivores	-20.7	0.8	3.1	0.6	6
Marine	-12.4	0.3	12.3	0.6	3
C3_plants	-27.3	0.7	3.4	0.8	6

## Sheet: TDF
Source	Meand13C	SDd13C	Meand15N	SDd15N
C4_plants	4.4	0.15	3.8	0.74
Gamebirds	1	0.63	3.8	0.74
Terrestrial_herbivores	1	0.63	3.8	0.74
Marine	1	0.63	3.8	0.74
C3_plants	5.2	0.23	3.8	0.74

## Sheet: Food groups
Sample ID.	comon name	Food groups	bulk d13C	bulk d15N	n
SID-58	common pheasant	Gamebirds	-16.2	5.2	4
SID-60	great bustard	Gamebirds	-18.5	5.9
SID-61	Asian goose	Gamebirds	-22.4	9.8
SID-63	swan	Gamebirds	-15.3	7.2
SID-50	sandbar shark	Marine	-12.5	11.9	3
SID-51	sandbar shark	Marine	-12.6	13
SID-53	Amberjack	Marine	-12	12.1
SID-68	wild boar	Terrestrial herbivores	-20.4	2.3	6
SID-71	hare	Terrestrial herbivores	-21.1	3.1
ER-JE11	deer	Terrestrial herbivores	-21.5	3.4
ER-JE14	wild boar	Terrestrial herbivores	-19.6	3.3
SID-65	cattle	Terrestrial herbivores	-14	6.6
SID-70	pig	Terrestrial herbivores	-19.4	7.2
SID-102	Sorghum	C4 plants	-11.4	2.9	3
SID-103	Common millet	C4 plants	-11.8	3
SID-104	Foxtail millet	C4 plants	-12.1	3.2
SID-105	Rice	C3 plants	-27.4	4.5	6
SID-106	Soybean	C3 plants	-27.2	4
SID-107	Azuki bean	C3 plants	-26.2	3.6
SID-108	Wheat	C3 plants	-27.3	2.8
SID-109	Barley	C3 plants	-27	2.6
SID-101	Oat	C3 plants	-28.5	2.9
