# Supplementary material for: Enhanced dietary reconstruction of Korean prehistoric populations by combining δ13C and δ15N amino acids of bone collagen
Source: PLoS One. 2024 Mar 27;19(3):e0300068. doi: 10.1371/journal.pone.0300068 (PMC10971582; doi:10.1371/journal.pone.0300068)
Supplement: S1 Data — (ZIP) [file pone.0300068.s002.zip › 3.Data files for AA MixSIAR.xlsx]

## Sheet: Humans
sample	Type	Thr_C	Val_C	Ile_C	Leu_C	Phe_C	Phe_N
ERI-HW1	human2	-4.3	-18.8	-21.7	-12.6	-18.9	5.6
ERI-HW3	human2	-6.3	-20.1	-23.3	-12.7	-19.9	8
ERICA-KO8	human2	-6.7	-22.1	-24.4	-11.7	-22.9	7.5
ERICA-JE9	human2	-5.8	-21.1	-23	-10.9	-19.6	5.3
SID-04	human1	-9.1	-24.8	-21.1	-28.6	-26.5	8.7
SID-05	human1	-8.8	-24.6	-21.7	-29.8	-28	10.2
SID-07	human1	-6.1	-23.2	-19.5	-27.3	-28	12.6
SID-08	human1	-9.6	-24.9	-20.4	-28	-27.3	9.9
SID-09	human1	-3.2	-25.4	-21.7	-29.1	-26.8	9.1
SID-10	human1	-1	-24.9	-21.9	-28.4	-27.4	10.9
SID-11	human1	-2.9	-25.5	-21.1	-28.1	-27.4	8.9
SID-12	human1	-4.8	-26.5	-25.2	-32.4	-29.3	11
SID-13	human1	-5.7	-24.9	-23	-27.7	-26.6	9.1
SID-15	human1	-5.6	-25.1	-23.9	-29.6	-27.6	8.7
SID-16	human1	-5.2	-24.4	-23.8	-29.2	-27	9.4
SID-17	human1	-2.2	-23.8	-22.2	-26.7	-24.9	10.4
SID-19	human1	-5.9	-25.3	-23.7	-29.6	-28.2	11.3
SID-20	human1	-3.5	-25.8	-23.4	-30	-28.4	9.8
SID-21	human1	-1.2	-25.2	-23	-29.3	-27.6	12.6
SID-22	human1	-0.7	-24.8	-22.5	-29.3	-28.5	13.4
SID-25	human1	-2.5	-25.3	-23.3	-28.9	-27	10.8
SID-26	human1	-1.6	-24.8	-22.8	-28.8	-26.7	7.7
SID-27	human1	-2.3	-25.5	-23.7	-30.3	-27.3	9.2
SID-28	human1	-3.9	-26.7	-24.4	-29.6	-27	8.3
SID-29	human1	-3.5	-25.9	-25.2	-30.1	-28	9.3
SID-30	human1	-3.1	-26.7	-25.7	-30.9	-28.3	8.8
SID-31	human1	-1.4	-26.5	-25.2	-28.6	-26.7	8.6
SID-33	human1	-2.9	-26.3	-24.8	-29	-25.9	9.4
SID-36	human1	-3.9	-25.8	-26.7	-28.1	-26.4	9.1
SID-37	human1	-4.2	-25.2	-26.6	-28.3	-26.7	8.7
SID-46	human1	-5.3	-26.9	-28.4	-30.4	-28.2	9.4
SID-47	human1	-7.4	-27.4	-28.5	-30.5	-28.8	9.9

## Sheet: sources
source	MeanThr_C	SDThr_C	MeanVal_C	SDVal_C	MeanIle_C	SDIle_C	MeanLeu_C	SDLeu_C	MeanPhe_C	SDPhe_C	MeanPhe_N	SDPhe_N	n
Marine	0.8	1.3	-19.3	0.6	-20.1	0.8	-23.1	0.4	-24.4	0.3	8.1	0.5	3
Gamebirds	-9.3	4.3	-25.1	3	-25.1	2.1	-29.6	2.9	-26	2.7	11.3	4	4
Terrestrial_herbivores	-11.6	3.6	-28.1	1.6	-28.1	4.2	-26.2	5	-27.6	0.6	8.3	1	4
C4_plants	-10.3	0.8	-22.4	1	-14.8	1.1	-17.4	1.8	-14.2	0.6	5.8	2.7	3
C3_plants	-17.4	2.8	-35.9	0.8	-28.7	1.2	-31	1.5	-28.8	0.9	9.3	4.3	6

## Sheet: TDF
source	MeanThr_C	SDThr_C	MeanVal_C	SDVal_C	MeanIle_C	SDIle_C	MeanLeu_C	SDLeu_C	MeanPhe_C	SDPhe_C	MeanPhe_N	SDPhe_N
Marine	0	0	0	0	0	0	0	0	0	0	0	0
Gamebirds	0	0	0	0	0	0	0	0	0	0	0	0
Terrestrial_herbivores	0	0	0	0	0	0	0	0	0	0	0	0
C4_plants	0	0	0	0	0	0	0	0	0	0	0	0
C3_plants	0	0	0	0	0	0	0	0	0	0	0	0
